# Supplementary material for: Titin governs myocardial passive stiffness with major support from microtubules and actin and the extracellular matrix
Source: Nat Cardiovasc Res. 2023 Oct 26;2(11):991–1002. doi: 10.1038/s44161-023-00348-1 (PMC11358001; doi:10.1038/s44161-023-00348-1)
Supplement: Supplementary file 3 — Source data for Supplementary Tables 1 and 2. [file 44161_2023_348_MOESM3_ESM.xlsx]

## Sheet: Supplementary Table 1 (Elastic)
	Cardiomyocyte relative elastic force (Hom)														Cardiomyocyte relative elastic force (Hom)
	Cardiomyocyte	1	2	3	4	5	6	7	8	9	10	11	12		Cardiomyocyte	1	2	3	4	5	6	7	8	9	10	11
	no treatment	100	100	100	100	100	100	100	100	100	100	100	100		no treatment	100	100	100	100	100	100	100	100	100	100	100
	GLN-40	56.54	59.12	87.39	76.29	61.29	77.11	92.26	72.47	72.68	67.77	57.43	65.143		TEVp	21.1228	18.2828	17.5428	32.2508	26.0168	22.0868	14.4368	20.1568	17.4698	24.2428	29.1288
	GLN-40 & TEVp	22.4928	16.0128	18.7528	16.1128	17.8528	14.0128	25.4528	19.7528	18.9528	19.9028	16.7628	21.6778		TEVp & GLN-40	13.3428	15.4928	10.8928	17.8508	15.4738	15.9418	13.0138	15.1728	16.3378	17.3938	16.1808
	GLN-40	100	100	100	100	100	100	100	100	100	100	100	100		TEVp	100	100	100	100	100	100	100	100	100	100	100
	GLN-40 & TEVp	39.7822	27.0853	21.4588	21.1205	29.1285	18.1725	27.5882	27.2566	26.0771	29.3682	29.1883	33.2773		TEVp & GLN-40	63.1678	84.7398	62.0928	55.35	59.4763	72.178	90.1433	75.2739	93.5203	71.7484	55.5492
	Cardiomyocyte relative elastic force (Wt)														Cardiomyocyte relative elastic force (Wt)
	Cardiomyocyte	1	2	3	4	5	6	7	8						Cardiomyocyte	1	2	3	4	5	6	7
	GLN-40	80.061	58.397	58.336	66.372	40.501	66.446	75.102	69.254						TEVp	99.7608	100.751	101.628	106.366	91.6758	94.9878	99.5598
	GLN-40 & TEVp	60.422	67.288	72.849	70.798	37.767	68.504	78.24	75.691						TEVp & GLN-40	62.208	55.055	56.901	52.543	51.733	42.743	51.633
	GLN-40	100	100	100	100	100	100	100	100						TEVp	100	100	100	100	100	100	100
	GLN-40 & TEVp	75.47	115.225	124.878	106.668	93.2495	103.097	104.178	109.295						TEVp & GLN-40	62.3571	54.6447	55.9896	49.3984	56.4304	44.9984	51.8613
	Mixed-effects analysis
	Table Analyzed	Hom Elastic forces
	Mixed-effects model (REML)	Matching: Across row
	Assume sphericity?	No
	Alpha	0.05
	Fixed effect (type III)	P value	P value summary	Statistically significant (P < 0.05)?	F (DFn, DFd)	Geisser-Greenhouse's epsilon
	Treatment (between columns)	<0.0001	****	Yes	F (1.339, 11.61) = 191.7	0.4464
	Random effects	SD	Variance
	Individual (between rows)	2.357	5.555
	Residual	6.338	40.17
	Was the matching effective?
	Chi-square, df	0.2424, 1
	P value	0.6225
	P value summary	ns
	Is there significant matching (P < 0.05)?	No
	Data summary
	Number of treatments (columns)	4
	Number of subjects (rows)	17
	Number of missing values	22
	Multiple comparisons
	Number of families	1
	Number of comparisons per family	6
	Alpha	0.05
	Tukey's multiple comparisons test	Mean Diff,	95.00% CI of diff,	Significant?	Summary	Adjusted P Value
	TEVp vs. TEVp & GLN-40	6.877	2.842 to 10.91	Yes	**	0.0019	B-C
	TEVp vs. GLN-40	-48.39	-60.10 to -36.68	Yes	****	<0.0001	B-E
	TEVp vs. GLN-40 & TEVp	3.089	-3.493 to 9.670	No	ns	0.3982	B-F
	TEVp & GLN-40 vs. GLN-40	-55.27	-64.42 to -46.11	Yes	****	<0.0001	C-E
	TEVp & GLN-40 vs. GLN-40 & TEVp	-3.788	-7.914 to 0.3384	No	ns	0.0678	C-F
	GLN-40 vs. GLN-40 & TEVp	51.48	41.75 to 61.21	Yes	****	<0.0001	E-F
	Test details	Mean 1	Mean 2	Mean Diff,	SE of diff,	n1	n2	q	DF
	TEVp vs. TEVp & GLN-40	22.07	15.19	6.877	1.319	11	11	7.374	10
	TEVp vs. GLN-40	22.07	70.46	-48.39	3.173	11	12	21.57	5
	TEVp vs. GLN-40 & TEVp	22.07	18.98	3.089	1.784	11	12	2.449	5
	TEVp & GLN-40 vs. GLN-40	15.19	70.46	-55.27	2.481	11	12	31.5	5
	TEVp & GLN-40 vs. GLN-40 & TEVp	15.19	18.98	-3.788	1.118	11	12	4.79	5
	GLN-40 vs. GLN-40 & TEVp	70.46	18.98	51.48	3.233	12	12	22.52	11
		Unpaired t test			Unpaired t test
		Table Analyzed	Elastic with and without actin (Titin effect)		Table Analyzed	Elastic with and without actin (Titin effect)
		Column E	Hom (actin severed)		Column G	Wt (actin severed)
		vs.	vs,		vs.	vs,
		Column C	Hom (actin present)		Column A	Wt (actin present)
		Unpaired t test			Unpaired t test
		P value	0.0307		P value	0.4305
		P value summary	*		P value summary	ns
		Significantly different (P < 0.05)?	Yes		Significantly different (P < 0.05)?	No
		One- or two-tailed P value?	Two-tailed		One- or two-tailed P value?	Two-tailed
		t, df	t=2.318, df=21		t, df	t=0.8136, df=13
		How big is the difference?			How big is the difference?
		Mean of column C	22.07		Mean of column A	99.25
		Mean of column E	27.46		Mean of column G	104
		Difference between means (E - C) ± SEM	5.392 ± 2.326		Difference between means (G - A) ± SEM	4.761 ± 5.852
		95% confidence interval	0.5536 to 10.23		95% confidence interval	-7.881 to 17.40
		R squared (eta squared)	0.2037		R squared (eta squared)	0.04845
		F test to compare variances			F test to compare variances
		F, DFn, Dfd	1.117, 11, 10		F, DFn, Dfd	9.739, 7, 6
		P value	0.8687		P value	0.0131
		P value summary	ns		P value summary	*
		Significantly different (P < 0.05)?	No		Significantly different (P < 0.05)?	Yes
		Data analyzed			Data analyzed
		Sample size, column C	11		Sample size, column A	7
		Sample size, column E	12		Sample size, column G	8
		Unpaired t test			Unpaired t test
		Table Analyzed	Elastic with and without titin (actin effect)		Table Analyzed	Elastic with and without titin (actin effect)
		Column E	Hom (titin present)		Column G	Wt (titin present)
		vs.	vs,		vs.	vs,
		Column A	Hom (titin cleaved)		Column C	Wt (titin cleaved)
		Unpaired t test			Unpaired t test
		P value	0.888		P value	0.0537
		P value summary	ns		P value summary	ns
		Significantly different (P < 0.05)?	No		Significantly different (P < 0.05)?	No
		One- or two-tailed P value?	Two-tailed		One- or two-tailed P value?	Two-tailed
		t, df	t=0.1425, df=21		t, df	t=2.121, df=13
		How big is the difference?			How big is the difference?
		Mean of column A	71.2		Mean of column C	53.67
		Mean of column E	70.46		Mean of column G	64.31
		Difference between means (E - A) ± SEM	-0.7459 ± 5.233		Difference between means (G - C) ± SEM	10.64 ± 5.017
		95% confidence interval	-11.63 to 10.14		95% confidence interval	-0.1979 to 21.48
		R squared (eta squared)	0.0009665		R squared (eta squared)	0.2571
		F test to compare variances			F test to compare variances
		F, DFn, Dfd	1.385, 10, 11		F, DFn, Dfd	4.768, 7, 6
		P value	0.5997		P value	0.0756
		P value summary	ns		P value summary	ns
		Significantly different (P < 0.05)?	No		Significantly different (P < 0.05)?	No
		Data analyzed			Data analyzed
		Sample size, column A	11		Sample size, column C	7
		Sample size, column E	12		Sample size, column G	8

## Sheet: Supplementary Table 1 (Viscous)
	Cardiomyocyte viscous force (hom)														Cardiomyocyte relative viscous force (Hom)
	Cardiomyocyte	1	2	3	4	5	6	7	8	9	10	11	12		Cardiomyocyte	1	2	3	4	5	6	7	8	9	10	11
	no treatment	100	100	100	100	100	100	100	100	100	100	100	100		no treatment	100	100	100	100	100	100	100	100	100	100	100
	GLN-40	61.94	34.16	93.55	75.22	49.6	62.81	72.76	55.12	66.25	67.52	53.1	57.19		TEV	13.21	12.29	8.76	26	19.02	22.51	9.19	11.27	7.33	11.08	18.76
	GLN-40 & TEV	17.59	10.9	8.78	27.82	17.74	9.11	12.46	27.51	9.82	11.54	6.21	14.33		TEV & GLN-40	8.15	2.51	5.77	9.08	10.67	12.08	3.6	6.03	9.7	2.84	13.74
	fig S6C														fig S6D
	GLN-40	100	100	100	100	100	100	100	100	100	100	100	100		TEV	100	100	100	100	100	100	100	100	100	100	100
	GLN-40 & TEV	28.3985	31.9087	9.38536	36.9848	35.7661	14.5041	17.1248	49.9093	14.8226	17.0912	11.6949	25.0568		TEV & GLN-40	61.6957	20.4231	65.8676	34.9231	56.0988	53.665	39.173	53.5049	132.333	25.6318	73.2409
	Cardiomyocyte relative viscous force (Wt)														Cardiomyocyte relative viscous force (Wt)
	Cardiomyocyte	1	2	3	4	5	6	7	8						Cardiomyocyte	1	2	3	4	5	6	7
	GLN-40	69.78	57.08	50.35	61.81	56.96	64.17	71.86	46.77						TEV	77.32	87.9	100.94	81.14	91.58	86.86	82.25
	GLN-40 & TEV	43.95	49.33	66.65	53.5	37.4	25.59	63.8	42.53						TEV & GLN-40	45.96	43.12	35.14	60.62	60.09	65.99	47.67
	GLN-40	100	100	100	100	100	100	100	100						TEV	100	100	100	100	100	100	100
	GLN-40 & TEV	62.9837	86.4226	132.373	86.5556	65.6601	39.8784	88.7837	90.9344						TEV & GLN-40	59.4413	49.0557	34.8128	74.7104	65.6148	75.9728	57.9574
	Mixed-effects analysis
	Table Analyzed	Hom Viscous forces
	Data sets analyzed	B-F
	ANOVA summary
	F	91.25
	P value	<0.0001
	P value summary	****
	Significant diff. among means (P < 0.05)?	Yes
	R square	0.867
	Brown-Forsythe test
	F (DFn, DFd)	3.241 (3, 42)
	P value	0.0314
	P value summary	*
	Are SDs significantly different (P < 0.05)?	Yes
	Bartlett's test
	Bartlett's statistic (corrected)	19.51
	P value	0.0002
	P value summary	***
	Are SDs significantly different (P < 0.05)?	Yes
	ANOVA table	SS	DF	MS	F (DFn, DFd)	P value
	Treatment (between columns)	22663	3	7554	F (3, 42) = 91.25	P<0.0001
	Residual (within columns)	3477	42	82.79
	Total	26140	45
	Data summary
	Number of treatments (columns)	4
	Number of values (total)	46
	Multiple comparisons
	Number of families	1
	Number of comparisons per family	6
	Alpha	0.05
	Tukey's multiple comparisons test	Mean Diff,	95.00% CI of diff,	Significant?	Summary	Adjusted P Value
	TEVp vs. TEVp & GLN-40	6.841	-3.537 to 17.22	No	ns	0.3051	B-C
	TEVp vs. GLN-40	-47.94	-58.10 to -37.78	Yes	****	<0.0001	B-E
	TEVp vs. GLN-40 & TEVp	0.008561	-10.15 to 10.17	No	ns	>0.9999	B-F
	TEVp & GLN-40 vs. GLN-40	-54.78	-64.94 to -44.62	Yes	****	<0.0001	C-E
	TEVp & GLN-40 vs. GLN-40 & TEVp	-6.832	-16.99 to 3.327	No	ns	0.2882	C-F
	GLN-40 vs. GLN-40 & TEVp	47.95	38.01 to 57.89	Yes	****	<0.0001	E-F
	Test details	Mean 1	Mean 2	Mean Diff,	SE of diff,	n1	n2	q	DF
	TEVp vs. TEVp & GLN-40	14.49	7.652	6.841	3.88	11	11	2.494	42
	TEVp vs. GLN-40	14.49	62.44	-47.94	3.798	11	12	17.85	42
	TEVp vs. GLN-40 & TEVp	14.49	14.48	0.008561	3.798	11	12	0.003188	42
	TEVp & GLN-40 vs. GLN-40	7.652	62.44	-54.78	3.798	11	12	20.4	42
	TEVp & GLN-40 vs. GLN-40 & TEVp	7.652	14.48	-6.832	3.798	11	12	2.544	42
	GLN-40 vs. GLN-40 & TEVp	62.44	14.48	47.95	3.715	12	12	18.26	42
		Unpaired t test			Unpaired t test
		Table Analyzed	Viscous with and without actin (Titin effect)		Table Analyzed	Viscous with and without actin (Titin effect)
		Column E	Hom (actin severed)		Column G	Wt (actin severed)
		vs.	vs,		vs.	vs,
		Column C	Hom (actin present)		Column A	Wt (actin present)
		Unpaired t test			Unpaired t test
		P value	0.0264		P value	0.3617
		P value summary	*		P value summary	ns
		Significantly different (P < 0.05)?	Yes		Significantly different (P < 0.05)?	No
		One- or two-tailed P value?	Two-tailed		One- or two-tailed P value?	Two-tailed
		t, df	t=2.387, df=21		t, df	t=0.9453, df=13
		How big is the difference?			How big is the difference?
		Mean of column C	14.49		Mean of column A	86.86
		Mean of column E	24.39		Mean of column G	99.99
		Difference between means (E - C) ± SEM	9.895 ± 4.144		Difference between means (G - A) ± SEM	13.14 ± 13.90
		95% confidence interval	1.276 to 18.51		95% confidence interval	-16.89 to 43.17
		R squared (eta squared)	0.2135		R squared (eta squared)	0.06432
		F test to compare variances			F test to compare variances
		F, DFn, Dfd	4.093, 11, 10		F, DFn, Dfd	21.06, 7, 6
		P value	0.0344		P value	0.0016
		P value summary	*		P value summary	**
		Significantly different (P < 0.05)?	Yes		Significantly different (P < 0.05)?	Yes
		Data analyzed			Data analyzed
		Sample size, column C	11		Sample size, column A	7
		Sample size, column E	12		Sample size, column G	8
		Unpaired t test			Unpaired t test
		Table Analyzed	Viscous with and without titin (actin effect)		Table Analyzed	Viscous with and without titin (actin effect)
		Column E	Hom (titin present)		Column G	Wt (titin present)
		vs.	vs,		vs.	vs,
		Column A	Hom (titin cleaved)		Column C	Wt (titin cleaved)
		Unpaired t test			Unpaired t test
		P value	0.5221		P value	0.2148
		P value summary	ns		P value summary	ns
		Significantly different (P < 0.05)?	No		Significantly different (P < 0.05)?	No
		One- or two-tailed P value?	Two-tailed		One- or two-tailed P value?	Two-tailed
		t, df	t=0.6510, df=21		t, df	t=1.304, df=13
		How big is the difference?			How big is the difference?
		Mean of column A	62.44		Mean of column C	59.85
		Mean of column E	56.05		Mean of column G	68.46
		Difference between means (E - A) ± SEM	-6.384 ± 9.807		Difference between means (G - C) ± SEM	8.614 ± 6.606
		95% confidence interval	-26.78 to 14.01		95% confidence interval	-5.656 to 22.89
		R squared (eta squared)	0.01978		R squared (eta squared)	0.1157
		F test to compare variances			F test to compare variances
		F, DFn, Dfd	4.188, 10, 11		F, DFn, Dfd	3.386, 6, 7
		P value	0.027		P value	0.1356
		P value summary	*		P value summary	ns
		Significantly different (P < 0.05)?	Yes		Significantly different (P < 0.05)?	No
		Data analyzed			Data analyzed
		Sample size, column A	12		Sample size, column C	8
		Sample size, column E	11		Sample size, column G	7

## Sheet: Supplementary Table 2
		Elastic force																								Recalculated to total 100% force
			Fig. 1E			Fig. 2D			Fig. 3B			Fig. 4D			Fig. 5B				Fig. 5J		Elastic force					Elastic force
		% strain	native fiber bundles	Colchicine treatment		Colchicine treatment	Permeabilized		Permeabilized fiber bundles	Actin		Permeabilized fiber bundles	TEVp fibers		Cells after TEVp		ECM		IF		% strain	0.1	0.2			% strain	0.1	0.2
Fitted values		10	35.2941	27.9359		32.3735	28.1809		32.93	21.7498		17.2096	3.437								MT contribution (% elastic)	21.8	14.4			MT contribution (% elastic)	21.7348	13.3705
		20	99.8841	85.9359		99.4735	84.0409		102.15	74.9818		63.6722	29.847								Sarcolemma (% elastic)	0	13.3			Sarcolemma (% elastic)	0	12.3491
																					Titin(% elastic)	55.1	38.6			Titin(% elastic)	54.9352	35.8403
Normalised to experimental control		10		0.791518			0.870493			0.660486			0.199714								ECM(% elastic)	0	18			ECM(% elastic)	0	16.7131
		20		0.860356			0.844857			0.734036			0.46876								Actin(% elastic)	23.4	19.3			Actin(% elastic)	23.33	17.9201
																					IF/desmin (% elastic)	0	4.1			IF/desmin (% elastic)	0	3.80687
Force contribution (%)		10		20.8482			12.9507			33.9514			80.0286
		20		13.9644			15.5143			26.5964			53.124		77.9329				84.8096		Total force	100.3	107.7			Total force	100	100
Relative to native conditions (%force)		10		21.7871			10.2507	NS		23.3929			55.1405
		20		14.4497			13.3478			19.3323			38.6146				18.0331		4.07264
		Viscous force																			Viscous force					Viscous force
			Fig. 1F			Fig. 2E			Fig. 3C			Fig. 4F			Fig. 5B				Fig. 5J		% strain	0.1	0.2			% strain	0.1	0.2
		% strain	native fiber bundles	Colchicine treatment		Colchicine treatment	Permeabilized		Permeabilized fiber bundles	Actin		Permeabilized fiber bundles	TEVp fibers		Cells after TEVp		ECM		IF		MT contribution (% viscous)	34.8	30.6			MT contribution (% viscous)	34.8	27.1758
Fitted values		10	39.554	26.721		38.523	41.323		38.634	27.065		28.854	16.023								Sarcolemma (% viscous)	0	0			Sarcolemma (% viscous)	0	0
		20	98.214	68.893		97.26	100.36		97.854	78.315		70.937	41.936								Titin(% viscous)	30	28.7			Titin(% viscous)	28.4	25.4885
																					ECM(% viscous)	0	31.3			ECM(% viscous)	0	27.7975
Normalised to experimental control		10		0.675557			1.07268			0.700549			0.555313								Actin(% viscous)	20.2	14			Actin(% viscous)	22	12.4334
		20		0.701458			1.03187			0.800325			0.591172								IF/desmin (% viscous)	15	8			IF/desmin (% viscous)	14.8	7.1048
Force contribution (%)		10		32.4443			-7.26839			29.9451			44.4687								Total force	100	112.6			Total force	100	100
		20		29.8542			-3.18733			19.9675			40.8828		85.5073				92.3482
Relative to native conditions (%force)		10		34.7956			NS			20.2297			30.0412
		20		30.568			NS			14.0064			28.6775				31.3022		8.04446
