# Supplementary material for: Titin governs myocardial passive stiffness with major support from microtubules and actin and the extracellular matrix
Source: Nat Cardiovasc Res. 2023 Oct 26;2(11):991–1002. doi: 10.1038/s44161-023-00348-1 (PMC11358001; doi:10.1038/s44161-023-00348-1)
Supplement: Supplementary file 4 — Statistical source data. [file 44161_2023_348_MOESM4_ESM.xlsx]

## Sheet: Fig. 1B
	Native fiber bundles	90 min control	90 min colc
	1.94656	0.577384	0.135915
	1.51422	2.06721	0.213622
	0.628687	2.44815	0.479756
	ANOVA
	Kruskal-Wallis test
	P value	0.05
	Exact or approximate P value?	Exact
	P value summary	*
	Do the medians vary signif. (P < 0.05)?	No
	Number of groups	3
	Kruskal-Wallis statistic	5.6
	Data summary
	Number of treatments (columns)	3
	Number of values (total)	9
	Multiple comparisons
	Number of families	1
	Number of comparisons per family	3
	Alpha	0.05
	Uncorrected Dunn's test	Mean rank diff.	Significant?	Summary	Individual P Value
	Native fiber bundles vs. 90 min control	-1	No	ns	0.6547	A-B
	Native fiber bundles vs. 90 min colc	4	No	ns	0.0736	A-C
	90 min control vs. 90 min colc	5	Yes	*	0.0253	B-C
	Test details	Mean rank 1	Mean rank 2	Mean rank diff.	n1	n2
	Native fiber bundles vs. 90 min control	6	7	-1	3	3
	Native fiber bundles vs. 90 min colc	6	2	4	3	3
	90 min control vs. 90 min colc	7	2	5	3	3

## Sheet: Fig. 1E
		Elastic forces
			Native fiber bundle samples															% strain	Fitted curve value
		% strain	1a	1b	2a	2b	3a	3b	4a	4b	5a	5b	6a	6b	7a	7b		10	35.2941
		0	0	0	0	0	0	0	0	0	0	0	0	0	0	0		20	99.8841
		4	6.50212	7.23703	9.38449	9.53184	13.5241	14.3536	10.7837	11.2643	11.1734	12.0504	8.24591	8.23503	15.6027	15.9861
		8	16.6091	18.8047	30.0986	30.0631	28.5514	30.7786	24.8554	25.0435	27.3184	27.5942	20.0715	20.0227	33.329	33.093
		12	33.8109	33.6295	47.8986	47.8277	50.5771	50.376	44.3398	43.894	47.9682	46.8932	37.7801	38.7307	54.8897	53.1495
		16	62.6318	61.664	79.5057	78.5652	75.6645	74.3573	71.4732	69.3624	73.1226	71.0011	62.0887	60.9752	77.2171	75.2705
		20	102.612	98.3177	102.612	102.062	102.612	98.5398	102.612	93.0684	102.612	96.7425	102.612	90.5529	102.612	100.017
			After colchicine treatment															% strain	Fitted curve value
		% strain	1a	1b	2a	2b	3a	3b	4a	4b	5a	5b	6a	6b	7a	7b		10	27.9359
		0	0	0	0	0	0	0	0	0	0	0	0	0	0	0		20	85.9359
		4	5.9947	6.3631	7.3764	7.1532	9.3973	9.8873	6.8093	6.7889	9.2832	9.6209	8.8751	9.3039	14.1391	14.0845
		8	13.298	14.3708	25.614	25.2162	21.6953	21.7737	16.6124	16.5852	21.978	21.8126	19.0154	18.9597	27.8298	27.8298
		12	23.3628	24.1055	41.6119	39.9516	36.8103	36.9133	30.1697	29.4161	38.5458	37.4983	35.7067	35.2567	45.0992	44.6105
		16	52.9914	51.7536	74.6454	73.9018	57.5209	56.3939	49.0156	47.6103	60.4273	58.9111	56.4319	54.7379	65.5073	63.8977
		20	90.1857	87.2384	97.9246	96.0222	82.1166	79.4219	73.5234	70.0611	90.0758	85.8029	94.3356	90.9476	89.2498	82.7824
		Fitted curves
		Native fiber bundle samples		After colchicine treatment
		Second order polynomial (quadratic)		Second order polynomial (quadratic)
		Best-fit values		Best-fit values
		B0	0.1641	B0	0.6559
		B1	2.04	B1	1.192
		B2	0.1473	B2	0.1536
		95% CI (profile likelihood)		95% CI (profile likelihood)
		B0	-2.007 to 2.336	B0	-1.979 to 3.290
		B1	1.517 to 2.563	B1	0.5579 to 1.827
		B2	0.1219 to 0.1727	B2	0.1227 to 0.1844
		Goodness of Fit		Goodness of Fit
		Degrees of Freedom	83	Degrees of Freedom	83
		R squared	0.9822	R squared	0.9651
		Sum of Squares	1884	Sum of Squares	2773
		Sy.x	4.765	Sy.x	5.78
		Number of points		Number of points
		# of X values	86	# of X values	86
		# Y values analyzed	86	# Y values analyzed	86
		ANOVA
		Two-way RM ANOVA	Matching: Stacked
		Assume sphericity?	No
		Alpha	0.05
		Source of Variation	% of total variation	P value	P value summary	Significant?	Geisser-Greenhouse's epsilon
		Interaction	0.5314	<0.0001	****	Yes
		Strain	94.16	<0.0001	****	Yes	0.5176
		fiber sample	2.25	<0.0001	****	Yes
		Subject	1.903	<0.0001	****	Yes
		ANOVA table	SS	DF	MS	F (DFn, DFd)	P value
		Interaction	698.2	4	174.5	F (4, 104) = 11.92	P<0.0001
		Strain	123704	4	30926	F (2.070, 53.83) = 2112	P<0.0001
		fiber sample	2956	1	2956	F (1, 26) = 30.74	P<0.0001
		Subject	2500	26	96.17	F (26, 104) = 6.569	P<0.0001
		Residual	1523	104	14.64
		Difference between column means
		Mean of native fiber bundle samples	51.34
		Mean of after colchicine treatment	42.15
		Difference between means	9.19
		SE of difference	1.658
		95% CI of difference	5.783 to 12.60
		Data summary
		Number of columns (fiber sample)	2
		Number of rows (strain)	5
		Number of subjects (Subject)	28
		Multiple comparisons
		Number of families	1
		Number of comparisons per family	5
		Alpha	0.05
		Sidak's multiple comparisons test	Mean Diff.	95.00% CI of diff.	Significant?	Summary	Adjusted P Value
		Native fiber bundle samples - After colchicine treatment
		Row 2	2.207	-0.6204 to 5.034	No	ns	0.1844
		Row 3	6.048	1.309 to 10.79	Yes	**	0.0077
		Row 4	10.42	4.015 to 16.83	Yes	***	0.0007
		Row 5	13.75	6.329 to 21.17	Yes	***	0.0002
		Row 6	13.53	6.634 to 20.42	Yes	***	0.0001
		Test details	Mean 1	Mean 2	Mean Diff.	SE of diff.	N1	N2	t	DF
		Native fiber bundle samples - After colchicine treatment
		Row 2	11.14	8.934	2.207	1.02	14	14	2.164	25.76
		Row 3	26.95	20.9	6.048	1.71	14	14	3.537	25.87
		Row 4	46.07	35.65	10.42	2.304	14	14	4.524	24.74
		Row 5	72.59	58.84	13.75	2.646	14	14	5.195	22.55
		Row 6	99.93	86.41	13.53	2.414	14	14	5.603	18.79

## Sheet: Fig. 1F
		Viscous forces
			Native fiber bundle samples															% strain	Fitted curve value
		% strain	1a	1b	2a	2b	3a	3b	4a	4b	5a	5b	6a	6b	7a	7b		10	39.554
		0	0	0	0	0	0	0	0	0	0	0	0	0	0	0		20	98.214
		4	10.5048	11.2334	28.0086	14.9513	24.8149	18.9924	25.3762	14.9833	13.4194	9.9316	13.9177	12.0856	20.8377	16.8862
		8	24.8003	17.1335	39.6934	46.0944	40.2725	53.0414	26.2445	41.4816	23.7662	21.9541	23.4162	22.6429	35.5659	26.4155
		12	33.2266	39.6543	64.0976	52.3658	47.9612	59.7222	52.3534	50.8075	50.5794	35.2458	42.1166	40.138	64.2732	39.7684
		16	51.4873	68.1424	73.2627	63.6357	76.3437	86.4832	105.636	73.2905	59.8599	52.1937	55.4568	61.8993	88.1711	66.4966
		20	109.956	64.341	82.6568	109.956	92.7164	109.956	109.956	109.736	109.956	84.1137	106.389	109.956	88.203	109.956
			After colchicine treatment															% strain	Fitted curve value
		% strain	1a	1b	2a	2b	3a	3b	4a	4b	5a	5b	6a	6b	7a	7b		10	26.721
		0	0	0	0	0	0	0	0	0	0	0	0	0	0	0		20	68.893
		4	7.4848	4.8368	15.1578	11.2486	12.4362	8.1165	12.2434	7.8124	11.0378	6.4774	13.6763	7.0401	22.774	10.835
		8	20.0801	16.256	34.9071	31.8901	18.3704	25.9037	20.3952	16.0359	16.9911	16.1777	15.5173	18.3763	22.3077	34.6919
		12	34.0597	29.1384	35.4477	50.0977	24.0626	41.192	36.0216	29.9076	34.3107	23.7083	27.9295	37.8463	36.3367	40.6324
		16	39.072	34.0409	52.4434	48.6401	52.4293	41.3782	51.2188	55.4638	40.3932	37.8045	58.4128	37.141	46.6171	39.3403
		20	78.403	79.2887	65.1473	65.9616	59.4697	62.7559	89.8535	62.658	90.4644	64.5428	76.9465	73.1408	70.3503	60.5213
		Fitted curves
		Native fiber bundle samples		After colchicine treatment
		Second order polynomial (quadratic)		Second order polynomial (quadratic)
		Best-fit values		Best-fit values
		B0	1.554	B0	1.217
		B1	2.767	B1	1.717
		B2	0.1033	B2	0.08334
		95% CI (profile likelihood)		95% CI (profile likelihood)
		B0	-3.318 to 6.426	B0	-2.038 to 4.473
		B1	1.594 to 3.941	B1	0.9328 to 2.501
		B2	0.04632 to 0.1603	B2	0.04525 to 0.1214
		Goodness of Fit		Goodness of Fit
		Degrees of Freedom	83	Degrees of Freedom	83
		R squared	0.9106	R squared	0.9181
		Sum of Squares	9483	Sum of Squares	4235
		Sy.x	10.69	Sy.x	7.143
		Number of points		Number of points
		# of X values	86	# of X values	86
		# Y values analyzed	86	# Y values analyzed	86
		ANOVA
		Two-way RM ANOVA	Matching: Stacked
		Assume sphericity?	No
		Alpha	0.05
		Source of Variation	% of total variation	P value	P value summary	Significant?	Geisser-Greenhouse's epsilon
		Interaction	2.341	<0.0001	****	Yes
		Strain	77.71	<0.0001	****	Yes	0.5969
		Column Factor	8.483	<0.0001	****	Yes
		Subject	4.306	0.0009	***	Yes
		ANOVA table	SS	DF	MS	F (DFn, DFd)	P value
		Interaction	2640	4	659.9	F (4, 104) = 8.497	P<0.0001
		Strain	87639	4	21910	F (2.387, 62.07) = 282.1	P<0.0001
		Column Factor	9567	1	9567	F (1, 26) = 51.22	P<0.0001
		Subject	4856	26	186.8	F (26, 104) = 2.405	P=0.0009
		Residual	8077	104	77.66
		Difference between column means
		Mean of native fiber bundle samples	53.3
		Mean of after colchicine treatment	36.77
		Difference between means	16.53
		SE of difference	2.31
		95% CI of difference	11.78 to 21.28
		Data summary
		Number of columns (fiber sample)	2
		Number of rows (strain)	5
		Number of subjects (Subject)	28
		Multiple comparisons
		Number of families	1
		Number of comparisons per family	5
		Alpha	0.05
		Sidak's multiple comparisons test	Mean Diff.	95.00% CI of diff.	Significant?	Summary	Adjusted P Value
		Native fiber bundle samples - After colchicine treatment
		Row 2	6.055	0.5102 to 11.60	Yes	*	0.0275
		Row 3	9.616	-0.09715 to 19.33	No	ns	0.0532
		Row 4	13.69	4.446 to 22.93	Yes	**	0.0019
		Row 5	24.85	11.82 to 37.89	Yes	***	0.0001
		Row 6	28.45	14.98 to 41.92	Yes	****	<0.0001
		Test details	Mean 1	Mean 2	Mean Diff.	SE of diff.	N1	N2	t	DF
		Native fiber bundle samples- After colchicine treatment
		Row 2	16.85	10.8	6.055	1.992	14	14	3.04	24.48
		Row 3	31.61	21.99	9.616	3.461	14	14	2.779	22.26
		Row 4	48.02	34.34	13.69	3.307	14	14	4.139	23.38
		Row 5	70.17	45.31	24.85	4.58	14	14	5.427	19.34
		Row 6	99.85	71.39	28.45	4.817	14	14	5.906	23.2

## Sheet: Fig. 2B
		Elastic forces
			Native fiber bundle samples											% strain	Fitted curve value
		% strain	1a	1b	2a	2b	3a	3b	4a	4b	5a	5b		10	37.0931
		0	0	0	0	0	0	0	0	0	0	0		20	100.433
		4	10.1533	10.3626	14.8997	14.7189	12.615	13.4965	7.84973	11.7681	11.0706	11.6748
		8	23.8181	24.1842	30.7441	30.7348	29.6859	29.1401	28.9656	28.5797	25.0326	25.0297
		12	42.4662	42.3765	51.0064	49.7905	50.2261	49.6865	45.653	44.639	46.2454	45.3023
		16	68.9142	66.9642	75.4808	72.7994	75.954	74.0648	78.1052	75.6195	72.4777	71.0334
		20	101.982	98.6196	101.982	97.1179	101.982	98.1134	101.982	96.6176	101.982	99.6237
			After permeabilization											% strain	Fitted curve value
		% strain	1a	1b	2a	2b	3a	3b	4a	4b	5a	5b		10	30.5421			30.85
		0	0	0	0	0	0	0	0	0	0	0		20	92.2721			92.6
		4	10.4249	10.7473	12.1094	14.3136	8.2799	9.1091	5.982	6.3072	11.5664	12.0347
		8	20.74	20.4468	29.9481	30.3424	19.8706	19.2561	14.304	14.4131	26.7746	26.3757
		12	36.1392	36	51.8802	52.8279	35.0485	34.4898	24.5606	24.6697	48.7862	47.5433
		16	59.8754	58.4323	79.6392	79.1501	57.3361	56.0718	49.0891	48.1591	76.7919	74.3641
		20	93.7728	90.6959	111.189	109.141	84.2399	82.9462	71.7768	70.0449	107.168	104.364
		Fitted curves
		Native fiber bundle samples		After permeabilization
		Second order polynomial (quadratic)		Second order polynomial (quadratic)
		Best-fit values		Best-fit values
		B0	0.01314	B0	0.7121
		B1	2.395	B1	1.388
		B2	0.1313	B2	0.1595
		95% CI (profile likelihood)		95% CI (profile likelihood)
		B0	-1.470 to 1.496	B0	-4.583 to 6.008
		B1	2.046 to 2.743	B1	0.1432 to 2.634
		B2	0.1146 to 0.1481	B2	0.09975 to 0.2193
		Goodness of Fit		Goodness of Fit
		Degrees of Freedom	57	Degrees of Freedom	57
		R squared	0.9948	R squared	0.9265
		Sum of Squares	380.5	Sum of Squares	4853
		Sy.x	2.584	Sy.x	9.227
		Number of points		Number of points
		# of X values	60	# of X values	60
		# Y values analyzed	60	# Y values analyzed	60
		ANOVA
		Two-way RM ANOVA	Matching: Stacked
		Assume sphericity?	No
		Alpha	0.05
		Source of Variation	% of total variation	P value	P value summary	Significant?	Geisser-Greenhouse's epsilon
		Interaction	0.1653	0.0447	*	Yes
		Strain	93.67	<0.0001	****	Yes	0.334
		Column Factor	0.986	0.0501	ns	No
		Subject	4.024	<0.0001	****	Yes
		ANOVA table	SS	DF	MS	F (DFn, DFd)	P value
		Interaction	165.1	4	41.27	F (4, 72) = 2.575	P=0.0447
		Strain	93538	4	23385	F (1.336, 24.05) = 1459	P<0.0001
		Column Factor	984.6	1	984.6	F (1, 18) = 4.410	P=0.0501
		Subject	4019	18	223.3	F (18, 72) = 13.93	P<0.0001
		Residual	1154	72	16.02
		Difference between column means
		Mean of native fiber bundle samples	51.87
		Mean of after permeabilization	45.59
		Difference between means	6.276
		SE of difference	2.988
		95% CI of difference	-0.002646 to 12.55
		Data summary
		Number of columns (treatment)	2
		Number of rows (strain)	5
		Number of subjects (Subject)	20
		Multiple comparisons
		Number of families	1
		Number of comparisons per family	5
		Alpha	0.05
		Sidak's multiple comparisons test	Mean Diff,	95.00% CI of diff,	Significant?	Summary	Adjusted P Value
		Native fiber bundle samples - After permeabilization
		Row 2	1.773	-1.361 to 4.908	No	ns	0.4751
		Row 3	5.344	-0.7999 to 11.49	No	ns	0.103
		Row 4	7.545	-3.269 to 18.36	No	ns	0.2396
		Row 5	9.25	-3.447 to 21.95	No	ns	0.2047
		Row 6	7.466	-8.101 to 23.03	No	ns	0.5753
		Test details	Mean 1	Mean 2	Mean Diff,	SE of diff,	N1	N2	t	DF
		Native fiber bundle samples - After permeabilization
		Row 2	11.86	10.09	1.773	1.087	10	10	1.631	17.31
		Row 3	27.59	22.25	5.344	2.042	10	10	2.617	12.82
		Row 4	46.74	39.19	7.545	3.474	10	10	2.172	10.68
		Row 5	73.14	63.89	9.25	4.055	10	10	2.281	10.38
		Row 6	100	92.53	7.466	4.859	10	10	1.536	9.389

## Sheet: Fig. 2C
		Viscous forces
			Native fiber bundle samples											% strain	Fitted curve value
		% strain	1a	1b	2a	2b	3a	3b	4a	4b	5a	5b		10	37.75
		0	0	0	0	0	0	0	0	0	0	0		20	98.22
		4	15.8177	7.8753	17.9876	13.1497	25.8155	17.4401	6.4583	9.0523	20.0909	16.0972
		8	18.6115	21.4624	28.3518	31.6327	48.1848	35.7825	21.7817	31.6921	23.2071	24.122
		12	32.724	30.5126	53.7289	43.4259	64.1381	68.8442	34.0552	39.974	74.9876	47.2279
		16	47.7439	48.2061	83.3256	55.9151	83.3277	97.8785	59.9845	76.0444	72.253	52.4165
		20	81.9712	111.826	111.826	78.6449	111.826	100.88	111.826	71.4393	107.936	111.826
			After permeabilization											% strain	Fitted curve value
		% strain	1a	1b	2a	2b	3a	3b	4a	4b	5a	5b		10	31.7991
		0	0	0	0	0	0	0	0	0	0	0		20	69.4251
		4	11.1793	6.924	14.8079	23.1559	10.3525	12.0336	4.5365	2.7954	15.8199	12.2657
		8	18.7967	11.5381	27.3733	22.4391	42.8203	25.3231	9.4831	9.1791	40.5938	24.5128
		12	25.2898	31.3784	41.0169	62.5572	62.799	46.0691	15.855	15.5148	60.671	39.1085
		16	40.2031	48.3128	52.7642	54.2257	88.2471	66.3041	29.4196	29.1287	92.5934	48.3426
		20	55.9002	56.6447	72.0469	76.7254	83.4387	70.072	64.2531	62.3912	79.6711	64.1977
		Fitted curves
		Native fiber bundle samples		After permeabilization
		Second order polynomial (quadratic)		Second order polynomial (quadratic)
		Best-fit values		Best-fit values
		B0	1.28	B0	-0.6029
		B1	2.447	B1	2.979
		B2	0.12	B2	0.02612
		95% CI (profile likelihood)		95% CI (profile likelihood)
		B0	-5.756 to 8.315	B0	-8.085 to 6.880
		B1	0.7930 to 4.102	B1	1.219 to 4.739
		B2	0.04061 to 0.1994	B2	-0.05833 to 0.1106
		Goodness of Fit		Goodness of Fit
		Degrees of Freedom	57	Degrees of Freedom	57
		R squared	0.8869	R squared	0.7802
		Sum of Squares	8565	Sum of Squares	9689
		Sy.x	12.26	Sy.x	13.04
		Number of points		Number of points
		# of X values	60	# of X values	60
		# Y values analyzed	60	# Y values analyzed	60
		ANOVA
		Two-way RM ANOVA	Matching: Stacked
		Assume sphericity?	No
		Alpha	0.05
		Source of Variation	% of total variation	P value	P value summary	Significant?	Geisser-Greenhouse's epsilon
		Interaction	2.862	0.0002	***	Yes
		Strain	72.36	<0.0001	****	Yes	0.6191
		Column Factor	4.37	0.022	*	Yes
		Subject	12.52	<0.0001	****	Yes
		ANOVA table	SS	DF	MS	F (DFn, DFd)	P value
		Interaction	2520	4	630	F (4, 72) = 6.525	P=0.0002
		Strain	63695	4	15924	F (2.476, 44.57) = 164.9	P<0.0001
		Column Factor	3847	1	3847	F (1, 18) = 6.285	P=0.0220
		Subject	11017	18	612.1	F (18, 72) = 6.340	P<0.0001
		Residual	6951	72	96.54
		Difference between column means
		Mean of native fiber bundle samples	52.03
		Mean of after permeabilization	39.62
		Difference between means	12.41
		SE of difference	4.948
		95% CI of difference	2.010 to 22.80
		Data summary
		Number of columns (treatment)	2
		Number of rows (strain)	5
		Number of subjects (Subject)	20
		Multiple comparisons
		Number of families	1
		Number of comparisons per family	5
		Alpha	0.05
		Sidak's multiple comparisons test	Mean Diff,	95.00% CI of diff,	Significant?	Summary	Adjusted P Value
		Native fiber bundle samples - After permeabilization
		Row 2	3.591	-4.029 to 11.21	No	ns	0.6579
		Row 3	5.277	-8.209 to 18.76	No	ns	0.7972
		Row 4	8.936	-12.99 to 30.86	No	ns	0.7733
		Row 5	12.76	-12.67 to 38.18	No	ns	0.5957
		Row 6	31.47	13.97 to 48.96	Yes	***	0.0005
		Test details	Mean 1	Mean 2	Mean Diff,	SE of diff,	N1	N2	t	DF
		Native fiber bundle samples - After permeabilization
		Row 2	14.98	11.39	3.591	2.656	10	10	1.352	18
		Row 3	28.48	23.21	5.277	4.657	10	10	1.133	16.67
		Row 4	48.96	40.03	8.936	7.626	10	10	1.172	17.68
		Row 5	67.71	54.95	12.76	8.809	10	10	1.448	17.12
		Row 6	100	68.53	31.47	5.929	10	10	5.307	14.49

## Sheet: Fig. 2D
		Elastic forces
			Colchicine treated fiber bundles samples															% strain	Fitted curve value
		% strain	1a	1b	2a	2b	3a	3b	4a	4b	5a	5b	6a	6b	7a	7b		10	32.3735
		0	0	0	0	0	0	0	0	0	0	0	0	0	0	0		20	99.4735
		4	6.78659	7.20365	7.69085	7.45814	11.6841	12.2933	9.45581	9.42748	10.5223	10.9051	9.60549	10.0696	16.1747	16.1122
		8	15.0546	16.2692	26.7059	26.2911	26.9747	27.0722	23.069	23.0312	24.9116	24.7241	20.5803	20.52	31.8365	31.8364
		12	26.449	27.2898	43.3858	41.6547	45.7678	45.8959	41.8955	40.849	43.6909	42.5036	38.6452	38.1582	51.5921	51.0331
		16	59.9915	58.5902	77.8275	77.0522	71.5182	70.117	68.0661	66.1146	68.4931	66.7745	61.076	59.2426	74.9384	73.097
		20	102.099	98.7624	102.099	100.116	102.099	98.7486	102.099	97.2911	102.099	97.2558	102.099	98.4323	102.099	94.7006
			After permeabilization															% strain	Fitted curve value
		% strain	1a	1b	2a	2b	3a	3b	4a	4b	5a	5b	6a	6b	7a	7b		10	28.1809
		0	0	0	0	0	0	0	0	0	0	0	0	0	0	0		20	84.0409
		4	7.0621	7.51343	6.53135	6.74896	12.6312	13.9852	7.35181	9.41564	7.84239	8.87557	9.66888	9.89526	13.8808	15.8716
		8	19.1405	19.5236	19.8693	20.209	24.3735	29.2288	19.9262	21.4244	18.7987	19.5422	18.8271	19.5605	27.9485	30.3021
		12	31.8692	32.1216	34.0163	34.402	45.4356	40.0986	35.7709	37.7906	30.5126	32.1445	33.3052	33.8184	46.3769	49.6875
		16	55.7515	55.946	61.9746	62.4098	66.8258	66.8105	56.2881	57.9651	46.3963	48.1445	51.431	51.8045	69.0178	73.8541
		20	88.0392	88.2095	82.7799	82.3487	92.482	90.5614	80.8588	81.657	66.7254	67.6065	85.1292	81.6647	95.9742	101.285
		Fitted curves
		Colchicine treated fiber bundles samples		After permeabilization
		Second order polynomial (quadratic)		Second order polynomial (quadratic)
		Best-fit values		Best-fit values
		B0	0.8535	B0	0.6609
		B1	1.373	B1	1.335
		B2	0.1779	B2	0.1417
		95% CI (profile likelihood)		95% CI (profile likelihood)
		B0	-1.442 to 3.149	B0	-2.206 to 3.527
		B1	0.8331 to 1.913	B1	0.6754 to 1.994
		B2	0.1519 to 0.2038	B2	0.1105 to 0.1730
		Goodness of Fit		Goodness of Fit
		Degrees of Freedom	81	Degrees of Freedom	91
		R squared	0.9819	R squared	0.9596
		Sum of Squares	1837	Sum of Squares	3312
		Sy.x	4.762	Sy.x	6.033
		Number of points		Number of points
		# of X values	84	# of X values	94
		# Y values analyzed	84	# Y values analyzed	94
		ANOVA
		Two-way RM ANOVA	Matching: Stacked
		Assume sphericity?	No
		Alpha	0.05
		Source of Variation	% of total variation	P value	P value summary	Significant?	Geisser-Greenhouse's epsilon
		Interaction	0.7242	<0.0001	****	Yes
		Strain	94.93	<0.0001	****	Yes	0.581
		Column Factor	1.362	0.0006	***	Yes
		Subject	2.54	<0.0001	****	Yes
		ANOVA table	SS	DF	MS	F (DFn, DFd)	P value
		Interaction	988.9	4	247.2	F (4, 112) = 18.00	P<0.0001
		Strain	129624	4	32406	F (2.324, 65.07) = 2360	P<0.0001
		Column Factor	1860	1	1860	F (1, 28) = 15.01	P=0.0006
		Subject	3468	28	123.9	F (28, 112) = 9.021	P<0.0001
		Residual	1538	112	13.73
		Difference between column means
		Mean of colchicine treated fiber bundles samples	48.8
		Mean of after permeabilization	41.74
		Difference between means	7.058
		SE of difference	1.822
		95% CI of difference	3.327 to 10.79
		Data summary
		Number of columns (treatment)	2
		Number of rows (strain)	5
		Number of subjects (Subject)	30
		Multiple comparisons
		Number of families	1
		Number of comparisons per family	5
		Alpha	0.05
		Sidak's multiple comparisons test	Mean Diff.	95.00% CI of diff.	Significant?	Summary	Adjusted P Value
		Colchicine treated fiber bundles samples - After permeabilization
		Row 2	1.258	-1.942 to 4.457	No	ns	0.8171
		Row 3	3.119	-1.754 to 7.992	No	ns	0.3702
		Row 4	5.651	-1.425 to 12.73	No	ns	0.1677
		Row 5	9.536	2.375 to 16.70	Yes	**	0.0051
		Row 6	15.73	9.029 to 22.43	Yes	****	<0.0001
		Test details	Mean 1	Mean 2	Mean Diff.	SE of diff.	N1	N2	t	DF
		Colchicine treated fiber bundles samples- After permeabilization
		Row 2	10.38	9.127	1.258	1.161	14	16	1.083	28
		Row 3	24.21	21.09	3.119	1.764	14	16	1.768	26.91
		Row 4	41.34	35.69	5.651	2.559	14	16	2.208	26.64
		Row 5	68.06	58.53	9.536	2.599	14	16	3.669	27.97
		Row 6	100	84.27	15.73	2.328	14	16	6.755	17.58

## Sheet: Fig. 2E
		Viscous forces
			Colchicine treated fiber bundle samples															% strain	Fitted curve value
		% strain	1a	1b	2a	2b	3a	3b	4a	4b	5a	5b	6a	6b	7a	7b		10	38.523
		0	0	0	0	0	0	0	0	0	0	0	0	0	0	0		120	97.26
		4	10.0534	6.49665	24.473	18.1614	21.1045	13.7739	14.5114	9.2596	12.9941	7.62546	18.9288	9.7439	34.476	16.4023
		8	26.971	21.8346	56.3593	51.4882	31.175	43.9592	24.1733	19.0065	20.0026	19.045	21.4768	25.4338	33.7701	52.5176
		12	45.748	39.1379	57.2321	80.8853	40.8349	69.9039	42.6944	35.4478	40.392	27.9104	38.656	52.3815	55.0076	61.5105
		16	52.4804	45.7228	84.6725	78.5319	88.9739	70.2199	60.7068	65.7382	47.5525	44.505	80.8467	51.4053	70.5704	59.5545
		20	105.309	106.498	105.184	106.498	100.922	106.498	106.498	74.2651	106.498	75.9824	106.498	101.231	106.498	91.6189
			After permeabilization															% strain	Fitted curve value
		% strain	1a	1b	2a	2b	3a	3b	4a	4b	5a	5b	6a	6b	7a	7b		10	41.323
		0	0	0	0	0	0	0	0	0	0	0	0	0	0	0		20	100.36
		4	12.5264	9.55041	32.7011	21.2346	25.7785	14.2395	11.1057	16.7415	10.8002	9.93899	23.633	10.9177	22.9934	20.5503
		8	24.1419	26.1915	32.2844	43.606	49.6813	30.2344	20.7294	28.3477	37.5792	21.3573	21.7493	39.4683	25.7702	26.5315
		12	47.3345	33.442	71.7356	68.7194	52.4255	67.5296	38.9783	68.8787	29.127	51.4391	42.0655	42.1262	46.9611	54.7173
		16	68.6919	65.1924	126.064	104.047	95.7402	64.0101	49.2358	66.7779	43.1367	61.7666	76.3666	64.168	61.8323	98.1471
		20	97.3534	120.688	148.254	100.588	179.44	91.5809	72.0196	97.2233	61.4764	81.3466	91.6532	101.591	74.7249	89.4498
		Fitted curves
		Colchicine treated fiber bundles samples		After permeabilization
		Second order polynomial (quadratic)		Second order polynomial (quadratic)
		Best-fit values		Best-fit values
		B0	1.803	B0	1.044
		B1	2.603	B1	3.09
		B2	0.1069	B2	0.09379
		95% CI (profile likelihood)		95% CI (profile likelihood)
		B0	-3.908 to 7.513	B0	-7.213 to 9.301
		B1	1.260 to 3.946	B1	1.148 to 5.031
		B2	0.04243 to 0.1713	B2	0.0005950 to 0.1870
		Goodness of Fit		Goodness of Fit
		Degrees of Freedom	81	Degrees of Freedom	81
		R squared	0.8874	R squared	0.8045
		Sum of Squares	11372	Sum of Squares	23775
		Sy.x	11.85	Sy.x	17.13
		Number of points		Number of points
		# of X values	84	# of X values	84
		# Y values analyzed	84	# Y values analyzed	84
		ANOVA
		Two-way RM ANOVA	Matching: Stacked
		Assume sphericity?	No
		Alpha	0.05
		Source of Variation	% of total variation	P value	P value summary	Significant?	Geisser-Greenhouse's epsilon
		Interaction	0.3594	0.4675	ns	No
		Strain	77.61	<0.0001	****	Yes	0.6597
		Column Factor	0.1551	0.5585	ns	No
		Subject	11.48	<0.0001	****	Yes
		ANOVA table	SS	DF	MS	F (DFn, DFd)	P value
		Interaction	560.5	4	140.1	F (4, 104) = 0.8990	P=0.4675
		Strain	121036	4	30259	F (2.639, 68.61) = 194.1	P<0.0001
		Column Factor	241.8	1	241.8	F (1, 26) = 0.3512	P=0.5585
		Subject	17899	26	688.4	F (26, 104) = 4.416	P<0.0001
		Residual	16212	104	155.9
		Difference between column means
		Mean of colchicine treated fiber bundles samples	52.21
		Mean of after permeabilization	54.83
		Difference between means	-2.628
		SE of difference	4.435
		95% CI of difference	-11.74 to 6.488
		Data summary
		Number of columns (treatment)	2
		Number of rows (strain)	5
		Number of subjects (Subject)	28
		Multiple comparisons
		Number of families	1
		Number of comparisons per family	5
		Alpha	0.05
		Sidak's multiple comparisons test	Mean Diff.	95.00% CI of diff.	Significant?	Summary	Adjusted P Value
		Colchicine treated fiber bundles samples - After permeabilization
		Row 2	-1.765	-9.510 to 5.981	No	ns	0.9779
		Row 3	1.396	-10.72 to 13.51	No	ns	0.999
		Row 4	-1.981	-16.82 to 12.86	No	ns	0.9981
		Row 5	-10.26	-30.87 to 10.34	No	ns	0.6203
		Row 6	-0.5278	-26.21 to 25.15	No	ns	>0.9999
		Test details	Mean 1	Mean 2	Mean Diff.	SE of diff.	N1	N2	t	DF
		Colchicine treated fiber bundles samples- After permeabilization
		Row 2	15.57	17.34	-1.765	2.796	14	14	0.6313	25.94
		Row 3	31.94	30.55	1.396	4.32	14	14	0.3231	22.52
		Row 4	49.12	51.11	-1.981	5.356	14	14	0.3699	25.93
		Row 5	64.39	74.66	-10.26	7.346	14	14	1.397	22.38
		Row 6	100	100.5	-0.5278	8.848	14	14	0.05965	16.38

## Sheet: Fig. 3B
		Elastic forces
			Permeabilized fiber bundles								% strain	Fitted curve value
		% strain	1a	1b	2a	2b	3a	3b			10	32.93
		0	0	0	0	0	0	0			20	102.15
		4	14.6741	15.5627	0	0	11.9101	11.9378
		8	29.5455	29.7124	5.8813	6.0156	35.0696	35.2539
		12	49.0271	48.7207	21.3567	20.6756	49.6076	49.3618
		16	72.9619	72.4172	74.3553	72.7242	81.8187	80.2819
		20	101.459	99.314	101.459	98.2929	101.459	98.0165
			After GLN-40 treatment								% strain	Fitted curve value
		% strain	1a	1b	2a	2b	3a	3b			10	21.7498
		0	0	0	0	0	0	0			20	74.9818
		4	11.0926	7.8155	0	0	9.5123	10.1411
		8	17.7079	18.9671	0	0	29.273	30.0345
		12	27.0658	29.2407	6.6194	7.3401	41.0482	42.3957
		16	53.3257	42.22	40.8841	41.7374	69.7668	72.2484
		20	65.1893	57.7494	73.3334	73.6945	86.4284	87.645
		Fitted curves
		Permeabilized fiber bundles		After GLN-40 treatment
		Second order polynomial (quadratic)		Second order polynomial (quadratic)
		Best-fit values		Best-fit values
		B0	-0.19	B0	0.6178
		B1	1.507	B1	0.5082
		B2	0.1805	B2	0.1605
		95% CI (profile likelihood)		95% CI (profile likelihood)
		B0	-6.994 to 6.614	B0	-7.859 to 9.094
		B1	-0.09291 to 3.107	B1	-1.485 to 2.502
		B2	0.1037 to 0.2573	B2	0.06480 to 0.2561
		Goodness of Fit		Goodness of Fit
		Degrees of Freedom	33	Degrees of Freedom	33
		R squared	0.9445	R squared	0.8551
		Sum of Squares	2696	Sum of Squares	4184
		Sy.x	9.039	Sy.x	11.26
		Number of points		Number of points
		# of X values	36	# of X values	36
		# Y values analyzed	36	# Y values analyzed	36
		ANOVA
		Two-way RM ANOVA	Matching: Across row
		Assume sphericity?	Yes
		Alpha	0.05
		Source of Variation	% of total variation	P value	P value summary	Significant?
		Interaction	2.1	<0.0001	****	Yes
		Strain	86.66	<0.0001	****	Yes
		treatment	3.303	<0.0001	****	Yes
		Subject	6.967	<0.0001	****	Yes
		ANOVA table	SS	DF	MS	F (DFn, DFd)	P value
		Interaction	0.1682	5	0.03364	F (5, 30) = 12.99	P<0.0001
		Strain	6.94	5	1.388	F (5, 30) = 74.63	P<0.0001
		treatment	0.2645	1	0.2645	F (1, 30) = 102.1	P<0.0001
		Subject	0.558	30	0.0186	F (30, 30) = 7.180	P<0.0001
		Residual	0.07771	30	0.00259
		Difference between column means
		Mean of permeabilized fiber bundles	0.4136
		Mean of after GLN-40 treatment	0.2924
		Difference between means	0.1212
		SE of difference	0.012
		95% CI of difference	0.09672 to 0.1457
		Data summary
		Number of columns (treatment)	2
		Number of rows (strain)	6
		Number of subjects (Subject)	36
		Multiple comparisons
		Number of families	1
		Number of comparisons per family	6
		Alpha	0.05
		Sidak's multiple comparisons test	Mean Diff,	95.00% CI of diff,	Significant?	Summary	Adjusted P Value
		Permeabilized fiber bundles - After GLN-40 treatment
		Row 1	0	-0.08275 to 0.08275	No	ns	>0.9999
		Row 2	0.02587	-0.05688 to 0.1086	No	ns	0.9462
		Row 3	0.07583	-0.006921 to 0.1586	No	ns	0.0867
		Row 4	0.1417	0.05899 to 0.2245	Yes	***	0.0002
		Row 5	0.224	0.1412 to 0.3067	Yes	****	<0.0001
		Row 6	0.2599	0.1772 to 0.3427	Yes	****	<0.0001
		Test details	Mean 1	Mean 2	Mean Diff,	SE of diff,	N1	N2	t	DF
		Permeabilized fiber bundles - After GLN-40 treatment
		Row 1	0	0	0	0.02938	6	6	0	30
		Row 2	0.09014	0.06427	0.02587	0.02938	6	6	0.8805	30
		Row 3	0.2358	0.16	0.07583	0.02938	6	6	2.581	30
		Row 4	0.3979	0.2562	0.1417	0.02938	6	6	4.823	30
		Row 5	0.7576	0.5336	0.224	0.02938	6	6	7.622	30
		Row 6	1	0.7401	0.2599	0.02938	6	6	8.846	30

## Sheet: Fig. 3C
		Viscous forces
			Permeabilized fiber bundles								% strain	Fitted curve value
		% strain	1a	1b	2a	2b	3a	3b			10	38.634
		0	0	0	0	0	0	0			20	97.854
		4	34.1063	26.2238	1.4162	0	28.0608	9.7799
		8	38.2254	33.8563	35.8502	18.479	30.1484	27.9199
		12	69.6584	69.8234	67.2095	62.1734	42.9743	35.1936
		16	91.717	125.243	82.9884	114.145	114.145	60.0646
		20	110.841	114.145	101.514	96.4279	107.125	69.9469
			After GLN-40 treatment								% strain	Fitted curve value
		% strain	1a	1b	2a	2b	3a	3b			10	27.065
		0	0	0	0	0	0	0			20	78.315
		4	16.4664	11.3565	14.1069	0	8.00245	9.0227
		8	26.2864	27.5604	16.5325	12.6834	34.9235	23.7033
		12	40.1778	42.4886	7.46926	7.1743	31.5706	31.2146
		16	79.1592	61.3483	94.9726	72.7034	19.6176	46.8189
		20	96.7702	83.9136	81.9516	86.2431	51.3774	54.15
		Fitted curves
		Permeabilized fiber bundles		After GLN-40 treatment
		Second order polynomial (quadratic)		Second order polynomial (quadratic)
		Best-fit values		Best-fit values
		B0	5.594	B0	1.995
		B1	2.728	B1	1.198
		B2	0.126	B2	0.1309
		95% CI (profile likelihood)		95% CI (profile likelihood)
		B0	-1.203 to 12.39	B0	-4.197 to 8.188
		B1	1.372 to 4.084	B1	-0.03780 to 2.433
		B2	0.04550 to 0.2065	B2	0.05756 to 0.2042
		Goodness of Fit		Goodness of Fit
		Degrees of Freedom	39	Degrees of Freedom	39
		R squared	0.8695	R squared	0.7986
		Sum of Squares	9523	Sum of Squares	7903
		Sy.x	15.63	Sy.x	14.24
		Number of points		Number of points
		# of X values	36	# of X values	36
		# Y values analyzed	36	# Y values analyzed	36
		ANOVA
		Two-way RM ANOVA	Matching: Across row
		Assume sphericity?	Yes
		Alpha	0.05
		Source of Variation	% of total variation	P value	P value summary	Significant?
		Interaction	3.301	0.023	*	Yes
		Strain	77.33	<0.0001	****	Yes
		treatment	5.563	<0.0001	****	Yes
		Subject	7.387	0.3511	ns	No
		ANOVA table	SS	DF	MS	F (DFn, DFd)	P value
		Interaction	0.3268	5	0.06535	F (5, 30) = 3.087	P=0.0230
		Strain	7.654	5	1.531	F (5, 30) = 62.81	P<0.0001
		treatment	0.5506	1	0.5506	F (1, 30) = 26.01	P<0.0001
		Subject	0.7312	30	0.02437	F (30, 30) = 1.151	P=0.3511
		Residual	0.6351	30	0.02117
		Difference between column means
		Mean of prmeabilized fiber bundles	0.5054
		Mean of after GLN-40 treatment	0.3305
		Difference between means	0.1749
		SE of difference	0.03429
		95% CI of difference	0.1049 to 0.2449
		Data summary
		Number of columns (treatment)	2
		Number of rows (strain)	6
		Number of subjects (Subject)	36
		Multiple comparisons
		Number of families	1
		Number of comparisons per family	6
		Alpha	0.05
		Sidak's multiple comparisons test	Mean Diff,	95.00% CI of diff,	Significant?	Summary	Adjusted P Value
		Permeabilized fiber bundles - After GLN-40 treatment
		Row 1	0	-0.2366 to 0.2366	No	ns	>0.9999
		Row 2	0.06772	-0.1688 to 0.3043	No	ns	0.9644
		Row 3	0.07132	-0.1652 to 0.3079	No	ns	0.9546
		Row 4	0.3116	0.07501 to 0.5481	Yes	**	0.0051
		Row 5	0.3561	0.1196 to 0.5927	Yes	**	0.0012
		Row 6	0.2427	0.006100 to 0.4792	Yes	*	0.042
		Test details	Mean 1	Mean 2	Mean Diff,	SE of diff,	N1	N2	t	DF
		Permeabilized fiber bundles - After GLN-40 treatment
		Row 1	0	0	0	0.084	6	6	0	30
		Row 2	0.166	0.09826	0.06772	0.084	6	6	0.8062	30
		Row 3	0.3075	0.2361	0.07132	0.084	6	6	0.849	30
		Row 4	0.5784	0.2668	0.3116	0.084	6	6	3.709	30
		Row 5	0.9805	0.6244	0.3561	0.084	6	6	4.24	30
		Row 6	1	0.7573	0.2427	0.084	6	6	2.889	30

## Sheet: Fig. 4C
	Hom	Het	Wt
	95.21	37.82	0
	100	43.7	0
	97.44	41.67	0
	100	39.55	0
	97.11	35.99	0
	99.38	40.08	0
	100	36.09	0
	100	48.41	0
	Unpaired t-test
	Table Analyzed	Titin cut
	Column B	Het
	vs.	vs.
	Column A	Hom
	Unpaired t test
	P value	<0.0001
	P value summary	****
	Significantly different (P < 0.05)?	Yes
	One- or two-tailed P value?	Two-tailed
	t, df	t=36.10, df=14
	How big is the difference?
	Mean of column A	98.64
	Mean of column B	40.41
	Difference between means (B - A) ± SEM	-58.23 ± 1.613
	95% confidence interval	-61.69 to -54.77
	R squared (eta squared)	0.9894
	F test to compare variances
	F, DFn, Dfd	5.200, 7, 7
	P value	0.045
	P value summary	*
	Significantly different (P < 0.05)?	Yes
	Data analyzed
	Sample size, column A	8
	Sample size, column B	8

[truncated: 13 more sheets: Fig. 4D, Fig. 4E, Fig. 4F, Fig. 5B, F, I, Fig. 6, Fig. 7, Extended Data Fig. 1A, Extended Data Fig. 1B , Extended Data Fig. 2, Extended Data Fig. 3A, Extended Data Fig. 3B, Extended Data Fig. 5, Extended Data Fig.  7]
